# Supplementary material for: Synthesis, Structure and Antibacterial Activity of Two Novel Coordination Polymers Based on N,N′-bis(4-carbozvlbenzvl)-4-aminotoluene and Heterocyclic Ligand against S. aureus
Source: Molecules. 2024 Apr 26;29(9):1990. doi: 10.3390/molecules29091990 (PMC11085063; doi:10.3390/molecules29091990)
Supplement: Supplementary file 1 [file molecules-29-01990-s001.zip]

Archive with 1 entries (1 files):
- molecules-2950928-supplementary.pdf
